# Supplementary material for: Enhanced neutralizing antibody response induced by inactivated enterovirus 71 in cynomolgus monkeys
Source: PLoS One. 2018 Oct 2;13(10):e0202552. doi: 10.1371/journal.pone.0202552 (PMC6168120; doi:10.1371/journal.pone.0202552)
Supplement: S1 File — (XLSX) [file pone.0202552.s001.xlsx]

## Sheet: Sheet1
EV71 NT, individual, log2 N
	MOCK		EV71
	1	2	1	2	3
0w	0	0	0	0	0
3w	0	0	12	12	9
7w	0	0	15	13	13
12w	0	0	21	19	21
